# Supplementary material for: Diagnostic delay in soft tissue tumors: a single-center study of a university cancer center with a focus on health services research
Source: BMC Health Serv Res. 2022 Apr 6;22:452. doi: 10.1186/s12913-022-07891-w (PMC8988367; doi:10.1186/s12913-022-07891-w)
Supplement: Supplementary file 1 — Additional file 1. [file 12913_2022_7891_MOESM1_ESM.xlsx]

## Sheet: data set
Data Set "Diagnostic Delay in Soft Tissue Tumors: A Single-center Study of a University Cancer Center with a Focus on Health Services Research"
age	distance	sex	MRI scan	days from MRI to contact	days from contact to surgery	diagnosis MRI	evaluation radiologist	contrast medium	histopathologic diagnosis	evaluation pathology	correctnis of radiologic diagnosis
50	21	m	ex	-21	31	Lipom	1	Yes	lipoma	1	0
72	25.6	m	ex	-28	45	liposarcoma	3	Yes	ALT	2	0
56	213	m	ex	7	10	sarcoma	3	Yes	PMLPS	3	0
39	23.8	m	in	35	43	liposarcoma	3	Yes	lipoma	1	1
83	87.9	m	ex	15	6	sarcoma	3	Yes	lipoma	1	1
56	87.9	w	ex	4	9	liposarcoma	3	No	lipoma	1	1
76	51.9	m	ex	5	9	soft tissue sarcoma	3	Yes	DDLPS	3	0
56	64.2	m	ex	26	15	leiomyosarcoma	3	Yes	myxom	1	1
72	66.5	w	ex	19	9	lipoma	1	Yes	ALT	2	0
67	27.6	w	in	1	24	lipoma - potentially malignant	1	Yes	lipoma	1	0
23	28	w	ex	31	16	malign STT	3	Yes	MXLPS	3	0
41	17.5	m	in	14	28	lipoma	1	Yes	lipoma	1	0
78	21.8	m	ex	16	7	lipoma - potentially malignant	2	Yes	ALT	2	0
77	22	m	ex	6	9	sarcoma	3	Yes	MXLPS	3	0
44	36.4	m	in	11	26	malign STT	3	Yes	MXLPS	3	0
48	285	w	in	2	6	fat tissue	1	No	lipoma	1	0
47	66.2	w	ex	4	19	sarcoma	3	Yes	MXLPS	3	0
54	83.3	w	in	2	17	lipoma	1	Yes	ALT	3	2
85	10.8	m	in	-1	15	soft tissue sarcoma	3	Yes	melanoma	3	0
74	164	w	ex	13	11	sarcoma	3	Yes	leiomyosarcoma	3	0
62	19.9	m	ex	11	3	lipoma	3	Yes	lipoma	1	1
63	19.9	w	ex	8	6	unclear STT	3	Yes	PMLPS	3	0
21	33.5	m	ex	10	8	liposarcoma	3	Yes	hibernoma	1	0
59	96.9	m	ex	12	15	lipoma	3	Yes	lipoma	1	1
51	52	m	ex	40	17	unclear process	2	Yes	abscess	2	0
36	127	w	ex	52	8	seroma	1	Yes	lipoma	1	2
51	128	w	ex	24	27	lipoma - potentially malignant	2	Yes	ALT	2	0
57	124	m	ex	21	3	malign STT	3	Yes	MXLPS	3	0
78	110	m	ex	6	1	malign STT	3	Yes	MXLPS	3	0
44	180	w	ex	13	8	unclear process	2	Yes	myxoma	1	1
86	42.9	m	ex	40	31	sarcoma	3	Yes	PMLPS	3	0
82	43.1	m	ex	11	35	histiocytoma	3	Yes	MXLPS	3	0
61	104	m	ex	27	7	malign STT	3	Yes	Dermatofibrosarcoma	1	0
64	36.1	m	ex	7	16	soft tissue sarcoma	3	Yes	MXLPS	3	0
66	134	w	in	7	8	unclear process	3	Yes	fibroma	1	1
39	26.7	m	ex	18	31	fibroma	1	Yes	lipoma	1	0
48	26.7	m	ex	51	52	lipoma	1	Yes	lipoma	1	0
79	483	m	ex	7	13	lipoma	1	No	lipoma	1	0
56	176	m	ex	22	15	cyst	2	Yes	PMLPS	3	2
65	186	m	ex	28	4	liposarcoma	3	Yes	ALT	3	0
40	12.3	w	ex	294	188	lipoma	1	No	lipoma	1	0
50	12.3	w	ex	82	41	lipoma	1	Yes	lipoma	1	0
50	32	w	ex	10	5	liposarcoma	3	Yes	ALT	2	1
77	32.1	w	in	15	40	lipoma	1	Yes	lipoma	1	0
59	32.1	m	ex	14	4	leiomyosarcoma	3	Yes	NOSLPS	3	0
45	32.1	w	ex	13	8	liposarcoma	3	Yes	lipoma	1	1
57	94.4	w	ex	15	4	sarcoma	3	Yes	lymphoma	3	0
45	64.5	w	ex	7	4	soft tissue sarcoma	3	Yes	NOSLPS	3	0
55	154	w	ex	49	47	lipoma	1	Yes	lipoma	1	0
78	154	m	ex	21	31	malign STT	3	Yes	ALT	2	0
69	154	w	ex	19	10	liposarcoma	3	Yes	ALT	2	1
49	151	w	ex	4	8	malign STT	3	Yes	myxoma	1	1
77	103	m	ex	13	7	ALT	2	Yes	lipoma	1	1
44	38.7	m	ex	6	4	lipoma	1	Yes	lipoma	1	0
69	38.7	w	ex	5	22	unclear process	2	Yes	ALT	2	0
72	38.7	w	ex	10	5	liposarcoma	3	Yes	ALT	2	0
26	95.4	w	ex	4	10	soft tissue sarcoma	3	Yes	MXLPS	3	0
72	128	m	ex	10	9	soft tissue sarcoma	3	Yes	PMLPS	3	0
44	99.1	w	ex	26	17	liposarcoma	3	Yes	MXLPS	3	0
65	14.7	m	ex	14	23	lipoma	1	Yes	MXLPS	3	2
66	14.4	m	ex	14	23	ALT	2	Yes	ALT	2	0
46	324	w	ex	71	6	unclear process	2	Yes	hemangioma	1	1
57	7.2	m	ex	161	61	lipoma	1	Yes	lipoma	1	0
34	8.1	m	ex	153	10	lipoma	1	No	lipoma	1	0
34	8.1	m	ex	153	10	lipoma	1	No	lipoma	1	0
72	2.6	w	ex	151	31	lipoma	1	Yes	lipoma	1	0
46	10.1	m	ex	134	132	lipoma	1	Yes	lipoma	1	0
46	10.1	m	ex	133	132	fibroma	1	Yes	angiolipoma	1	0
24	25	w	ex	72	9	lipoma	1	No	lipoma	1	0
35	9.1	w	ex	57	47	lipoma	1	Yes	lipoma	1	0
63	4.8	m	ex	56	6	lipoma	1	Yes	lipoma	1	0
62	15.1	m	ex	43	7	hematoma	1	Yes	myxoma	1	2
75	8.4	w	ex	41	14	lipoma	1	Yes	ALT	2	2
53	22.9	m	ex	38	14	lipoma	1	Yes	lipoma	1	0
36	22	m	ex	35	3	lipoma	1	Yes	lipoma	1	0
33	1	m	ex	35	121	benign STT	1	Yes	angiolipoma	1	0
45	10.6	w	ex	35	17	lipoma	1	Yes	lipoma	1	0
57	12.2	w	ex	34	49	lipoma	1	Yes	lipoma	1	0
64	4.7	w	ex	34	9	neurinoma	1	Yes	MXLPS	3	2
72	2	m	ex	31	32	neurinoma	1	Yes	MXLPS	3	2
58	15.2	w	ex	29	20	lipoma	1	Yes	lipoma	1	0
50	19.2	w	ex	28	9	lipoma	1	Yes	lipoma	1	0
49	4.6	w	ex	26	9	lipoma	1	Yes	lipoma	1	0
85	1.6	m	ex	25	13	neurinoma	1	Yes	firboma	1	0
45	3.2	w	ex	23	12	lipoma	1	Yes	lipoma	1	0
71	6.9	w	ex	21	54	lipoma	1	Yes	lipoma	1	0
31	4.9	w	ex	20	9	lipoma	1	Yes	lipoma	1	0
50	16.4	w	ex	20	20	lipoma	1	Yes	lipoma	1	0
42	15.1	w	ex	17	25	lipoma	1	Yes	lipoma	1	0
53	3.3	w	ex	16	109	fat tissue	1	Yes	fibrolipoma	1	2
33	2.4	w	ex	14	42	lipoma	1	Yes	lipoma	1	0
22	9.9	m	ex	14	40	lipoma	1	Yes	lipoma	1	0
49	7.7	m	ex	14	14	lipoma	1	Yes	lipoma	1	0
68	1	w	ex	13	57	lipoma	1	Yes	ALT	2	2
57	6.9	w	ex	13	15	lipoma	1	Yes	lipoma	1	0
43	1.8	w	ex	11	32	lipoma	1	Yes	lipoma	1	0
33	13.2	w	in	9	29	angiolipoma	1	No	fibrolipoma	1	0
34	20.3	m	ex	9	18	lipoma	1	Yes	lipoma	1	0
66	18.2	w	in	8	18	lipoma	1	Yes	lipoma	1	0
45	10.6	m	in	8	18	lipoma	1	Yes	lipoma	1	0
39	1.4	w	in	8	24	lipoma	1	Yes	no tumor	1	0
50	25.9	w	ex	8	36	lipoma	1	Yes	lipoma	1	0
65	23.7	w	in	7	57	lipoma	1	Yes	lipoma	1	0
52	1	w	in	7	6	lipoma	1	Yes	lipoma	1	0
51	21.2	m	in	7	69	lipoma	1	Yes	lipoma	1	0
46	26.6	w	ex	6	7	unclear process	1	Yes	hemangioma	1	0
66	14.4	m	ex	6	19	lipoma	1	Yes	lipoma	1	0
32	6.3	m	ex	5	7	lipoma	1	Yes	lipoma	1	0
39	18.9	w	in	4	27	lipoma	1	Yes	lipoma	1	0
36	12.3	m	ex	4	53	lipoma	1	Yes	lipoma	1	0
55	3.5	m	in	4	4	lipoma	1	Yes	lipoma	1	0
47	15.1	w	ex	2	5	benign STT	1	Yes	desmoid tumor	1	0
67	13	w	in	2	15	lipoma	1	Yes	lipoma	1	0
60	2.6	m	ex	2	20	lipoma	1	Yes	lipoma	1	0
43	6.6	w	in	1	47	lipoma	1	Yes	lipoma	1	0
34	1.4	m	in	0	13	benign STT	1	Yes	cyst	1	0
19	4.9	w	ex	-14	30	lipoma	1	No	lipoma	1	0
63	2.4	m	ex	-21	35	lipoma	1	Yes	lipoma	1	0
29	7.2	m	in	-37	49	lipoma	1	Yes	lipoma	1	0
55	13.1	w	ex	108	3	liposarcoma	2	Yes	lipoma	1	1
57	3.3	w	ex	53	44	lipoma - potentially malignant	2	Yes	ALT	3	0
29	4.3	m	ex	46	18	STT	2	Yes	Myositis ossificans	1	1
48	1.3	m	ex	41	16	neurinoma	2	Yes	MXLPS	3	0
33	4.5	w	in	41	35	unclear process	2	Yes	myxoma	1	1
59	11	m	ex	34	88	ALT	2	Yes	ALT	2	0
58	15.2	w	ex	29	20	unclear process	2	Yes	schwannoma	1	1
45	4.3	m	ex	27	13	lipoma	2	Yes	lipoma	1	1
74	18.2	m	ex	25	9	unclear process	2	Yes	lipoma	1	1
43	5.1	m	ex	17	17	malign STT	2	Yes	lipoma	1	1
62	17.3	w	ex	15	9	malign STT	2	Yes	MXLPS	3	0
52	17.5	w	in	15	74	lipoma	2	Yes	lipoma	1	1
40	10.6	w	ex	12	17	liposarcoma	2	Yes	lipoma	1	1
49	2.4	m	ex	11	11	liposarcoma	2	Yes	lipoma	1	1
26	1.5	m	ex	11	53	lipoma aboresses	2	Yes	lipoma aboresses	1	0
42	13.5	m	ex	11	7	ALT	2	Yes	ALT	2	0
31	20.7	w	ex	10	16	unclear STT	2	Yes	lipoma	1	1
32	4.2	m	ex	8	28	liposarcoma	2	Yes	angiolipoma	1	1
37	22.1	w	ex	7	15	unclear process	2	Yes	PMLPS	3	0
43	7.9	w	ex	7	8	sarcoma	2	Yes	myxoma	1	1
34	1.6	w	ex	7	23	unclear STT	2	Yes	hibernoma	1	1
59	7.5	m	ex	6	99	unclear process	2	Yes	cyst	1	1
43	8.3	m	ex	6	9	unclear process	2	Yes	fibroma	1	1
85	10.2	w	ex	5	7	unclear STT	2	Yes	hematoma	1	1
33	13.3	w	ex	4	1	neurinoma	2	Yes	MXLPS	3	2
31	7.3	m	in	-31	49	cyst	2	Yes	myxoma	1	1
59	9.5	w	ex	98	35	lymphoma	3	Yes	lipoma	1	1
81	16.4	m	ex	73	3	liposarcoma	3	Yes	fibroma	1	1
71	11	w	ex	62	21	liposarcoma	3	Yes	lipoma	1	1
68	1	w	ex	42	15	liposarcoma	3	Yes	ALT	2	0
58	8.1	w	ex	40	21	unclear process	3	Yes	myxoma	1	1
75	5	m	ex	39	3	liposarcoma	3	Yes	myxoma	1	1
74	6.7	m	ex	39	11	liposarcoma	3	Yes	MXLPS	3	0
77	21.8	m	ex	35	23	malign STT	3	Yes	fibroma	1	1
80	17.9	m	ex	30	5	liposarcoma	3	Yes	ALT	2	0
46	13	m	ex	27	7	liposarcoma	3	Yes	lipoma	1	1
26	19.1	m	ex	25	46	sarcoma	3	Yes	ganglion cyst	2	1
66	13.2	w	ex	25	12	liposarcoma	3	Yes	ALT	2	1
94	14.9	w	ex	22	6	unclear process	3	No	DDLPS	3	0
32	7.7	w	ex	18	30	liposarcoma	3	Yes	lipoma	1	1
50	6	m	ex	17	8	malign STT	3	Yes	myofibroblastoma	1	0
68	12.7	m	ex	14	10	soft tissue sarcoma	3	Yes	ALT	2	0
60	16.7	m	ex	14	10	malign STT	3	No	DDLPS	3	0
76	8.4	w	ex	13	21	sarcoma	3	Yes	PMLPS	3	0
26	23	m	ex	13	19	sarcoma	3	Yes	tenosynovial giant cell tumor	3	1
37	12.3	w	ex	13	2	sarcoma	3	Yes	MXLPS	3	0
75	14.2	m	ex	13	15	lipoma - potentially malignant	3	Yes	ALT	2	0
62	7.3	m	ex	11	1	lymphoma	3	Yes	PMLPS	3	0
52	4.5	w	ex	11	23	liposarcoma	3	Yes	lipoma	1	1
38	0.7	w	ex	11	16	unclear STT	3	Yes	schwannoma	2	0
72	14.2	m	ex	11	23	sarcoma	3	No	PMLPS	3	0
67	11.9	m	ex	10	10	sarcoma	3	Yes	DDLPS	3	0
74	2	m	ex	10	14	liposarcoma	3	Yes	lipoma	1	1
71	10.9	w	in	10	2	liposarcoma	3	Yes	ALT	2	0
66	6	w	ex	10	8	lipoma	3	Yes	lipoma	1	0
35	13.3	m	ex	9	13	liposarcoma	3	Yes	ALT	2	0
27	5.6	m	ex	9	6	liposarcoma	3	Yes	hemangioma	1	1
82	20.7	m	ex	8	4	malign STT	3	Yes	PMLPS	3	0
86	14.6	m	ex	8	12	sarcoma	3	Yes	MXLPS	3	0
56	13.2	w	ex	7	3	lipoma	3	Yes	lipoma	1	0
59	9.2	m	ex	7	19	malign STT	3	Yes	Spindelzelllipom	1	1
38	10.4	w	ex	7	1	sarcoma	3	Yes	desmoid tumor	1	1
55	4.8	m	ex	7	8	sarcoma	3	Yes	PMLPS	3	0
65	2.2	m	ex	7	8	sarcoma	3	Yes	Rhabdomyosarkom	3	0
48	11.7	m	ex	6	31	sarcoma	3	Yes	cyst	1	1
67	16.4	w	ex	6	7	unclear STT	3	Yes	ALT	2	0
27	8.7	w	ex	6	7	sarcoma	3	Yes	MXLPS	3	0
43	2.7	w	ex	6	24	liposarcoma	3	Yes	lipoma	1	1
42	23.3	w	ex	6	9	liposarcoma	3	Yes	lipoma	1	1
50	2.8	m	ex	5	7	malign STT	3	Yes	rhabdomyosarcoma	3	0
68	2.4	m	in	5	35	liposarcoma	3	Yes	ALT	3	0
47	20.1	m	ex	5	15	liposarcoma	3	No	ALT	2	0
76	0.5	m	ex	4	2	malign STT	3	Yes	PMLPS	3	0
33	36.8	m	ex	4	5	unclear process	3	Yes	myxoma	1	1
66	2.8	m	ex	3	28	unclear STT	3	Yes	lipoma	1	1
68	4.3	w	in	2	17	malign STT	3	Yes	PMLPS	3	0
82	19.2	m	ex	2	3	soft tissue sarcoma	3	Yes	MXLPS	3	0
48	15.8	m	in	1	4	rhabdomyosarcoma	3	Yes	chondrosarcoma	3	0
49	15.5	m	in	0	10	metastasis	3	Yes	myxoma	3	0
62	2	w	in	-5	15	liposarcoma	3	Yes	PMLPS	3	0
49	9.9	m	ex	-6	15	liposarcoma	3	Yes	lipoma	1	1
84	1.3	m	in	-6	9	rhabdomyosarcoma	3	Yes	ALT	2	1
36	13.8	w	ex	-7	29	liposarcoma	3	Yes	lipoma	1	1
43	4.7	m	ex	-43	56	sarcoma	3	Yes	hematoma	1	1
58	3.4	m	ex	-52	65	ALT	3	Yes	ALT	2	0
43	152	m	ex	5	7	sarcoma	3	Yes	MXLPS	3	0
51	134	m	ex	3	2	soft tissue sarcoma	3	Yes	rhabdomyosarcoma	3	0
73	49.8	w	ex	10	10	soft tissue sarcoma	3	Yes	synovial sarcoma	3	0
57	33.5	m	ex	5	9	sarcoma	3	Yes	PMLPS	3	0
76	14.4	m	ex	94	17	soft tissue sarcoma	2	Yes	MXLPS	3	0
67	103	m	ex	25	24	neurinoma	1	Yes	fibrosarcoma	3	2
75	26.8	m	ex	7	9	ALT	3	Yes	hemangioma	2	0
60	27	w	ex	7	2	sarcoma	3	Yes	MXLPS	3	0
74	93	m	ex	26	4	sarcoma	3	Yes	leiomyosarcoma	3	0
62	107	w	ex	10	8	liposarcoma	3	Yes	fat necrosis	1	1
77	63	m	ex	21	66	lipoma	1	Yes	lipoma	1	0
75	63	m	ex	9	22	liposarcoma	3	Yes	ALT	2	0
49	26.7	m	ex	13	1	soft tissue sarcoma	3	Yes	chondrosarcoma	3	0
60	38	m	in	7	65	unclear STT	2	Yes	lipoma	1	1
60	38	m	in	7	65	liposarcoma	3	Yes	lipoma	1	1
60	38	m	ex	1	10	liposarcoma	3	Yes	lipoma	1	1
72	150	m	ex	75	10	lipoma	1	Yes	lipoma	1	0
52	57	w	ex	7	8	lipoma	1	Yes	lipoma	1	0
37	115	w	ex	10	3	malign STT	3	Yes	synovial sarcoma	3	0
63	130	m	ex	28	9	liposarcoma	3	Yes	lipoma	3	1
45	151	m	ex	11	9	liposarcoma	3	Yes	lipoma	1	1
54	91	w	ex	49	23	sarcoma	3	Yes	MXLPS	3	0
65	90.7	w	ex	46	13	lipoma	3	No	lipoma	1	1
45	32.6	w	in	4	16	lipoma	1	Yes	angiolipoma	1	0
63	31.3	m	ex	7	12	lipoma	1	Yes	lipoma	1	0
77	125	m	ex	177	56	lipoma	1	Yes	ALT	2	2
38	106	m	ex	23	5	liposarcoma	3	Yes	MXLPS	3	0
75	58.8	m	ex	14	22	sarcoma	3	Yes	lipoma	1	1
74	53	m	ex	9	5	sarcoma	3	Yes	rhabdomyosarcoma	3	0
49	217	m	ex	42	212	hemangioma	1	Yes	DDLPS	3	2
56	71	m	ex	22	4	lipoma	1	Yes	angiolipoma	1	0
73	71	w	ex	-17	32	lipoma	1	Yes	lipoma	1	0
72	70.8	m	in	21	130	liposarcoma	3	Yes	ALT	3	0
75	70.8	m	in	-3	16	soft tissue sarcoma	3	Yes	myxoma	1	1
52	127	m	ex	40	10	unclear process	2	Yes	lipoma	1	1
80	61.4	m	ex	13	15	ALT	2	Yes	ALT	2	0
20	61.1	m	ex	24	8	malign STT	3	No	MXLPS	3	0
48	61.3	m	ex	21	9	rhabdomyosarcoma	3	Yes	MXLPS	3	0
29	406	m	in	3	22	lipoma	1	Yes	lipoma	1	0
49	89.6	w	ex	27	25	liposarcoma	3	Yes	ALT	2	0
72	50.6	m	ex	21	17	liposarcoma	3	Yes	ALT	2	1
55	120	w	ex	14	10	malign STT	2	Yes	fibrolipoma	1	1
47	12.3	w	in	9	25	liposarcoma	2	Yes	lipoma	1	1
55	14.2	m	ex	11	11	liposarcoma	3	Yes	ALT	1	0
74	15.5	m	ex	6	1	soft tissue sarcoma	3	Yes	PMLPS	3	0
30	42.5	w	ex	18	44	unclear STT	2	Yes	schwannoma	1	0
57	43.2	m	in	11	14	lipoma	1	Yes	fat necrosis	1	0
42	99.7	w	ex	27	3	angiolipoma	1	Yes	angiolipoma	1	0
51	168	m	ex	6	30	lipoma	1	Yes	lipoma	1	0
76	168	m	in	6	77	lipoma	1	Yes	lipoma	1	0
21	166	m	ex	42	8	unclear STT	2	Yes	hemangioma	1	1
35	252	w	ex	18	64	lipoma	1	Yes	lipoma	1	0
60	19.1	w	ex	34	16	liposarcoma	3	Yes	ALT	2	0
83	102	m	ex	26	45	liposarcoma	3	No	ALT	2	0
70	17.6	w	ex	35	29	liposarcoma	3	Yes	lipoma	1	1
45	18.1	w	ex	12	7	lipoma	1	Yes	lipoma	1	0
55	16.9	m	ex	14	22	lipoma - potentially malignant	2	Yes	lipoma	1	1
44	17.1	m	ex	7	7	liposarcoma	3	Yes	lipoma	1	1
33	53.2	m	ex	12	9	unclear STT	2	Yes	PMLPS	3	0
63	23.2	w	ex	11	38	lipoma	1	Yes	lipoma	1	0
81	15.6	w	ex	34	20	hemangioma	1	Yes	MXLPS	3	2
41	15.4	m	in	0	2	lipoma	1	Yes	lipoma	1	0
44	15.4	m	ex	41	17	liposarcoma	2	Yes	fibrolipoma	1	1
42	62.2	m	ex	11	8	malign STT	3	Yes	ganglion cyst	1	1
35	28.4	w	in	11	8	liposarcoma	3	Yes	lipoma	1	1
77	95.7	w	ex	7	8	sarcoma	3	Yes	PMLPS	3	0
39	11.1	m	ex	5	7	sarcoma	3	No	spindle cell sarcoma	3	0
54	176	m	ex	5	16	liposarcoma	3	Yes	spindle cell sarcoma	3	0
53	43.5	m	in	24	21	lipoma	1	Yes	lipoma	1	0
52	79.1	w	ex	7	7	soft tissue sarcoma	3	Yes	hematoma	1	1
66	78.9	w	in	-12	22	liposarcoma	3	Yes	MXLPS	3	0
73	122	m	ex	67	80	malign STT	3	Yes	PMLPS	3	0
48	122	w	ex	37	5	liposarcoma	3	Yes	PMLPS	3	0
34	30.5	m	ex	14	3	soft tissue sarcoma	3	Yes	PMLPS	3	0
48	30.7	w	ex	27	29	malign STT	3	Yes	schwannoma	2	1
34	41.7	m	ex	20	7	liposarcoma	3	Yes	myofibroblastoma	1	1
54	30.5	m	ex	20	7	liposarcoma	3	Yes	myofibroblastoma	1	1
27	30.4	m	ex	16	8	soft tissue sarcoma	3	Yes	MXLPS	3	0
56	19.9	m	ex	4	9	soft tissue sarcoma	3	Yes	MXLPS	3	0
77	82.3	w	ex	1	12	lipoma	1	Yes	lipoma	1	0
60	27	m	ex	17	38	lipoma	1	Yes	lipoma	1	0
38	27	w	ex	10	10	lipoma	1	Yes	lipoma	1	0
54	27.6	w	in	9	67	lipoma	1	Yes	lipoma	1	0
75	27.3	m	ex	33	16	malign STT	3	Yes	MXLPS	3	0
33	31.6	w	ex	0	3	sarcoma	3	Yes	desmoid tumor	3	0
79	67.8	m	ex	22	6	malign STT	3	Yes	PMLPS	3	0
51	68.1	m	ex	10	4	soft tissue sarcoma	3	Yes	MXLPS	3	0
59	20	m	ex	-7	28	lipoma	1	No	lipoma	1	0
64	20	m	ex	23	6	liposarcoma	3	Yes	ALT	2	0
62	20	w	ex	8	7	liposarcoma	3	Yes	lipoma	1	1
51	20	w	ex	6	16	soft tissue sarcoma	3	Yes	NOSLPS	3	0
80	157	m	ex	71	1	benign STT	3	Yes	spindle cell lipoma	1	0
49	265	w	ex	5	2	malign STT	3	Yes	lymphoma	3	0
59	191	w	ex	11	25	liposarcoma	3	Yes	lipoma	1	1
42	44.5	m	ex	5	20	malign STT	3	Yes	synovial sarcoma	3	0
54	216	w	ex	18	17	benign STT	2	Yes	myxoma	1	0
34	41.7	m	ex	38	10	malign STT	2	Yes	MXLPS	3	0
26	130	m	ex	10	14	soft tissue sarcoma	3	Yes	ewing-like sarcoma	3	0
Supplementary Data: The data was generated retrospectively and used for statistical analysis. First column: patient´s age in years; second columne: distance from the patient´s home to the university cancer center; third columne: patient´s gender; fourth column: MRI scan was either "internal" (in) at the University Cancer Center or "external" (ex); diagnosis MRI: provisional diagnosis of the lump …
